# Supplementary material for: HIV treatment is associated with a twofold higher probability of raised triglycerides: pooled analyses in 21 023 individuals in sub-Saharan Africa
Source: Glob Health Epidemiol Genom. 2018 May 8;3:e7. doi: 10.1017/gheg.2018.7 (PMC5985947; doi:10.1017/gheg.2018.7)
Supplement: Supplementary file 1 [file S2054420018000076sup.zip]

Archive with 12 entries (12 files):
- S2054420018000076sup001.docx
- S2054420018000076sup002.docx
- S2054420018000076sup003.docx
- S2054420018000076sup004.docx
- S2054420018000076sup005.docx
- S2054420018000076sup006.docx
- S2054420018000076sup007.docx
- S2054420018000076sup008.docx
- S2054420018000076sup009.docx
- S2054420018000076sup010.docx
- S2054420018000076sup011.docx
- S2054420018000076sup012.docx
